# Supplementary material for: The Efficiency of Pest Control Options against Two Major Sweet Corn Ear Pests in China
Source: Insects. 2023 Dec 6;14(12):929. doi: 10.3390/insects14120929 (PMC10743787; doi:10.3390/insects14120929)
Supplement: Supplementary file 1 [file insects-14-00929-s001.zip]

Archive with 3 entries (3 files):
- Experimental Data.xlsx
- Supplementary Data S1.xlsx
- Supplementary Figure S1.pdf
