# Supplementary material for: The Efficiency of Pest Control Options against Two Major Sweet Corn Ear Pests in China
Source: Insects. 2023 Dec 6;14(12):929. doi: 10.3390/insects14120929 (PMC10743787; doi:10.3390/insects14120929)
Supplement: Supplementary file 1 [file insects-14-00929-s001.zip › Experimental Data.xlsx]

## Sheet: sheet 1  figure1a
Pest numbers of all lepidopterans in cornfields in 2018
	field 1	field 2	field 3
Helicoverpa armigera	149	158	152
Ostrinia furnacalis	63	77	72
Others	41	43	58
Pest numbers of all lepidopterans in cornfields in 2019
	field 1	field 2	field 3
Helicoverpa armigera	293	280	304
Ostrinia furnacalis	164	142	185
Others	115	98	105
Pest numbers of all lepidopterans in cornfields in 2021
	field 1	field 2	field 3
Helicoverpa armigera	446	503	436
Ostrinia furnacalis	114	172	139
Others	120	48	81

## Sheet: Sheet 2  figure1b
The average number of lepidopterans in cornfirlds (Mean±SE)
	sex pheromone (SP)		frequency-vibration insect killing lamps (Lamp)
Days after maize sowed	2018	2019	2021
34	1.00±1.00	2.00±1.00	6.00±1.00
35	0.67±0.50	2.33±1.15	-
36	-	-	13.33±1.67
37	0.33±0.58	-	-
38	0.33±0.58	10.50±2.50	19.00±2.00
39	-	-	-
40	3.33±0.57	-	20.00±2.00
41	-	16.00±2.00	-
42	-	-	-
43	6.00±1.00	-	26.67±2.87
44	-	30.00±2.64	-
45	-	-	-
46	12.67±1.53	-	27.67±2.08
47	-	35.00±3.00	-
48	-	-	36.67±2.52
49	35.00±2.00	-	-
50	-	49.67±3.06	36.67±3.06
51	-	-	-
52	37.00±2.00	-	41.67±3.21
53	-	43.3±3.05	-
54	27.67±2.89	-	39.67±3.05
55	15.33±2.08	30.00±2.00	43.00±3.00
56	-	-	40.00±2.00
57	-	-	33.00±2.65
58	7.00±1.00	17.33±2.08	18.33±2.51
59	-	-	18.00±2.65
60	-	19.67±1.53	-
61	6.67±1.15	-	10.33±1.15
62	-	11.33±1.15	-
63	-	-	-
64	0.67±0.58	10.33±1.52	9.67±1.52
65	-	-	-
66	1.00±1.00	5.67±0.58	11.00±1.73
67	-	-	-
68	1.00±1.00	3.00±1.00	4.33±2.51
69	-	-	4.00±1.00
“-” means missing values due to rain or anther extreme weather.

## Sheet: Sheet 3  figure 2a
Control efficiency of different treatment on V12 stage and 5 days after maize silking (%)
Different pesticide treatments	sweet corn (3 replicates)			waxy corn (3 replicates)
Virtako	67.45	69.77	68.05	75.22	71.36	72.73
Virtako （V12）	25.61	28.87	27.02	35.17	32.37	34.11
Indoxacarb+Chlorfenapyr	74.28	76.57	75.14	65.15	69.81	68.32
Indoxacarb+Chlorfenapyr（V12）	10.64	13.88	13.16	16.49	12.83	14.95
Indoxacarb	59.62	63.67	61.78	59.22	61.79	59.95
Indoxacarb（V12）	16.22	18.67	17.36	28.47	31.53	29.94
Beta-cypermethrin	30.54	35.19	34.29	61.38	57.55	60.05
Beta-cypermethrin（V12）	-0.26	1.39	0.74	0.48	4.34	2.03

## Sheet: Sheet 4  figure2b
Control efficiency of different chemical pesticide treatment (%)
Different pesticide treatments	sweetcorn (3 replicates)			waxycorn (3 replicates)
Virtako + mineral oil	89.32	87.19	86.95	89.89	85.88	83.73
Virtako	72.51	76.02	70.74	78.01	73.73	75.98
Indoxacarb+Chlorfenapyr	69.89	64.36	65.68	79.2	84.88	78.12
Chlorantraniliprole	67.15	73.5	69.26	65.19	69.45	67.2
Indoxacarb	56.65	62.94	60.53	60.78	65.89	59.64
Fenitrothion	32.51	33.08	37.76	56.88	62.82	59.64
Phoxim	26.26	28.83	24.8	51.79	56.47	53.96
Deltamethrin	33.11	35.8	31.93	35.74	41.2	38.97
Beta-cypermethrin	62.52	59.14	56.55	30.87	35.46	32.36
Cyfluthrin	18.74	15.95	16.45	24.17	28.59	26.03

## Sheet: Sheet 5  figure2c
the efficiency decreasing rule of Virtako in two treatments, One with mineral oil as an additive and another one without (%)
	sweet corn (3 replicates)						waxy corn (3 replicates)
Days after pesticide use	Virtako+oil			Virtako			Virtako+oil			Virtako
0	100	100	100	100	100	100	100	100	100	100	100	100
5	98.1	89.98	86.3	89.5	88.2	87.75	93.12	94.2	92.88	91.23	91.83	91.42
10	89.12	87	85	69.15	68.62	70.1	90.09	90.13	90.12	83.11	83.41	82.58
15	97	87.9	85.5	68.1	67.72	68.48	88.32	88.65	89.14	80.65	80.05	80.82
20	97.5	89.3	85.8	68.24	67.63	68.92	84.3	84	84.65	78.3	78.5	77.2

## Sheet: Sheet 6  figure2d
Residue of corn grains after Virtako use（mg/kg; mean±SE; Chlorantraniliprole and Thiamethoxam are major constituents of Virtako）
	sweet corn		waxy corn
Days after pesiticide use	Thiamethoxam	Chlorantraniliprole	Thiamethoxam	Chlorantraniliprole
3	0.02960±0.00157	0.00364±0.00150	0.05119±0.00267	0.00215±0.00059
4	0.01919±0.00243	0.00262±0.00158	0.04547±0.00200	0.00038±0.00167
5	0.01250±0.00180	0.00039±0.00064	0.03406±0.00301	0.00275±0.00087
6	0.01033±0.00140	0.00066±0.00048	0.02560±0.00260	0.00075±0.00013
7	0.00897±0.00177	0.00003±0.00003	0.02167±0.00232	0.00238±0.00147
10	0.00841±0.00035	0±0	0.01830±0.00140	0±0
15	0.00282±0.00113	0±0	0.01257±0.00150	0±0
20	0.00175±0.00065	0±0	0.00727±0.00122	0±0

## Sheet: Sheet 7  figure3a
Control efficiency of five different biopesticides in sweet and waxy maize (%)
Treatments	sweet corn			waxy corn
B.bassiana + oil	86.21	88.15	87.74	72	75.52	74.38
B.bassiana	49.28	50.83	53.98	69.05	72.07	67.74
Bt + oil	54.09	60.63	54.2	56.41	59.14	61.55
Bt	52.3	51.4	55.1	52.42	52.01	50.41
Matrine	56.18	61.07	58.4	61.08	64.1	59.9
Azadirachtin	4.45	8.35	6.19	1.17	3.41	1.85
Veratridine	3.21	1.92	2.6	1.15	3.18	0.43

## Sheet: Sheet 8  figure3b
Control efficiency of biopesticides used after different days (%)
Days	B.bassiana + oil (sweet corn)			B.bassiana (sweet corn)			B.bassiana + oil(waxy corn)			B.bassiana (waxy corn)
0	100	100	100	100	100	100	100	100	100	100	100	100
5	100	100	100	91.18	94.76	91	93	97.32	94.12	90.68	92.12	91.25
10	94.47	96.87	95.55	81.58	85.22	83.7	87.49	91.41	89.98	77.6	81.42	80.61
15	87.09	90.49	88.8	80.11	82.59	81.39	83.61	90.11	88.61	71.4	76.7	74.89
20	86.56	89.11	87.67	72.23	75.97	73.47	76.72	81	79.78	69.35	72.99	70.39

## Sheet: Sheet 9  figure4
	The relationship of different pesticides efficiency among maize varieties
	pesticides	sweet corn			waxy corn			cost $/ha
1	Deltamethrin	38.86	42.22	35.5	33.47	36.94	29
2	Fenitrothion	59.34	62.22	56.46	34.27	35.21	33.33
3	Phoxim	54.27	56.99	51.55	26.9	30.47	23.33
4	Chlorantraniliprole	67.35	68.89	65.81	70.16	73.33	66.99	12.67
5	Virtako	75.89	78.99	73.79	73.21	75.11	71.31	33.75
6	Virtako+mineral oil	86.64	88.89	84.39	87.66	90	85.32	37.73
7	Indoxacarb+Chlorfenapyr	80.96	84.38	77.54	66.83	71.96	61.7	11.67
8	Indoxacarb	62.02	63.4	60.64	60.14	62.59	57.69	19.54
9	Beta-cypermethrin	32.89	35.46	30.32	59.65	61.75	57.55
10	Cyfluthrin	26.19	27.59	24.79	17.12	19.29	14.95
11	B. bassiana+mineral oil	87.71	90.02	85.4	74.11	78.65	69.57	20.65
12	B. bassiana	70.45	72.74	68.16	69.61	72.5	66.72	16.67
13	Bt+mineral oil	56.62	59.67	53.57	58.93	64	53.86	23.98
14	Bt	53.73	55.68	51.78	51.81	57.51	46.11	20
15	Matrine	58.7	61.85	55.55	61.7	62.45	60.95	8.5
16	Veratrine	6.21	9.48	2.94	2.1	4.36	-0.16
17	Azadirachtin	2.54	3.83	1.25	1.47	2.79	0.15
