# Supplementary material for: The Efficiency of Pest Control Options against Two Major Sweet Corn Ear Pests in China
Source: Insects. 2023 Dec 6;14(12):929. doi: 10.3390/insects14120929 (PMC10743787; doi:10.3390/insects14120929)
Supplement: Supplementary file 1 [file insects-14-00929-s001.zip › Supplementary Data S1.xlsx]

## Sheet: Sheet1
Meteorological data of June in three years (°F)
		Air temperature			Relative humidity
time	days after sow	2018	2019	2021	2018	2019	2021
6.1	27	27.8889	23.5	21.3889	43	60.86	60
6.2	28	28.8333	24.7778	20.6667	53	79.2	45.24
6.3	29	23.7222	25.1667	23.5556	59	77.2	46.23
6.4	30	28.3889	22	23.0556	43.25	81.3	41.2
6.5	31	31.9444	24.6111	27.6111	40.35	69.3	37
6.6	32	28.7222	20.7778	27.2222	58.24	83	56.2
6.7	33	24.3333	24.6667	23.5556	62.27	81	55.3
6.8	34	27.1111	28	25	54.1	47.3	77
6.9	35	19.4444	25.2222	21.3333	71.2	59.1	73
6.10	36	21.7222	25.8333	25.8333	71.1	66.3	71.7
6.11	37	22.3333	25.6111	28.1667	77	79.6	59.3
6.12; V12 Stage	38	24.5556	27.7222	30.3333	88.3	78	88.6
6.13	39	19.2778	26.1111	26.7222	73.2	87.3	96
6.14	40	24.7222	28.2778	23.2778	78	68	96.1
6.15	41	24.4444	26.1111	25	81.3	66	80
6.16	42	25.8889	19.5	21.3333	96	91.2	92
6.17	43	23.3333	22.5	27.5556	81.2	82.1	60.2
6.18	44	26.9444	26.6111	27.1111	97.6	91.2	52.1
6.19	45	26.8333	26.6111	28.8333	90.1	95.2	49.3
6.20	46	27.38	25.67	27.94	81.3	92	51
6.21	47	29.8889	25.5	28.2778	69.2	73.1	62
6.22	48	26.6667	29.8889	27.6111	85.2	68.6	67.1
6.23	49	30.1667	28.6111	23.2778	84.3	77.2	77.1
6.24; R1 Stage	50	30.9444	30.9444	23.8889	91.3	75.6	82.2
6.25	51	27.4444	29.3889	21.9444	96.2	88	92
6.26	52	27.0556	27.2778	22.6667	95.31	87	92
6.27	53	30.6111	28.8889	28.2778	64.1	88.3	90
6.28	54	29.9444	27.2778	26.8889	61.2	88	93
6.29	55	30.7222	29.5556	24.3333	66.2	58	94
6.30	56	26.8889	26.5556	25.5556	86.6	57.6	90
7.01	57	26.8889	29.8333	21.5556	92	55	89
7.02	58	27	25	25.2778	94	90.4	92
7.03	59	26.7222	30.5556	23.9444	95	68	94
7.04	60	30.3333	32.3333	27.1111	91	77.2	83.6
7.05	61	27.3889	23.3889	24.6667	90	94	92.2
7.06; R2 Stage	62	29.1667	22.8889	25	90	83	94.3
7.07	63	24.4444	23.3889	27.7778	95	89	93.8
7.08	64	27.2778	26.8889	27.1111	94	88	92
7.09	65	25	23.7778	28.0556	95	95	93
7.10	66	25.5556	25.2222	28.3333	90	86	94
7.11	67	21.5556	26.2222	26.6667	96	85	95
7.12; R3 Stage	68	24.7222	29.0556	22.8889	95	88	96.5
7.13	69	26.7222	20.1111	26.5	94	89	96
7.14	70	28.4444	27.8333	27.8889	93	92	95.2
7.15	71	29.9444	29.1111	28.3889	91	93	95
7.16	72	25.3333	27.3333	27	93	92	94.1

## Sheet: Sheet2
	Name of pesticide	Pesticide manufacturer
1	Deltamethrin	Zhejiang Welda Chemical Co., Ltd., Zhejiang, China
2	Fenitrothion	Institute of Plant Protection, Chinese Academy of Agricultural Sciences, Langfang Pesticide Pilot Plant, Beijing, China
3	Phoxim	Tianjin Huayu Agrochemical Co., Ltd., Tianjin, China
4	Chlorantraniliprole	DuPont Company, USA
5	Virtako	Syngenta Crop Protection AG, Switzerland
6	Indoxacarb + Chlorfenapyr	Jiangxi Zhongxun Agrochemical Co., Ltd., China
7	Indoxacarb	FMC Corporation, USA
8	Beta-cypermethrin	Jiangsu Huifeng Bio Agriculture Co., Ltd., China
9	Cyfluthrin	Zhuozhou BaioWei Biotechnology Co., Ltd.
10	Beauveria bassiana	Institute of Plant Protection, Chinese Academy of Agricultural Sciences, Beijing, China
11	Bacillus thuringiensis (Bt)	Hubei Kangxin Agrochemical Co., Ltd., China
12	Azadirachtin	Chengdu Green Gold Bio-Science and Technology Co., Ltd., China
13	Matrine	Chengdu XinchaoYang Crop Science Co., Ltd., China
14	Veratrine	Hengyuan Weiye Bio-Technology Co., Ltd., China
15	Mineral oil	Jiangsu Mingde Lida Crop Science and Technology Co., Ltd., China
